# Supplementary material for: Neonatal Urine Metabolic Signature Reflects Multisystemic Adaptations Linked to Preterm Birth
Source: Int J Mol Sci. 2025 Sep 14;26(18):8953. doi: 10.3390/ijms26188953 (PMC12469547; doi:10.3390/ijms26188953)
Supplement: Supplementary file 1 [file ijms-26-08953-s001.zip]

Archive with 7 entries (7 files):
- Figure S1.pdf
- Figure S2.pdf
- Figure S3.pdf
- Figure S4.pdf
- Figure S5.pdf
- Supp data - Results univariate analysis.xlsx
- Supplementary tables.pdf
