# Supplementary material for: Neonatal Urine Metabolic Signature Reflects Multisystemic Adaptations Linked to Preterm Birth
Source: Int J Mol Sci. 2025 Sep 14;26(18):8953. doi: 10.3390/ijms26188953 (PMC12469547; doi:10.3390/ijms26188953)
Supplement: Supplementary file 1 [file ijms-26-08953-s001.zip › Supp data - Results univariate analysis.xlsx]

## Sheet: LCMS univariate
Variable	Prem	Term	logFC	FDR
Guanidinosuccinate	-0.92814	0.273104	-4.14703	2.22843e-16
O-Hydroxyhippuric acid	-0.858645	0.25359	-3.14867	2.09249e-15
Anserine	-0.98093	0.285349	-6.07474	1.09377e-12
Alpha-Aminobutyric acid	-0.805893	0.236672	-2.67154	5.20867e-12
IsovaleryL-L-Carnitine	-0.742874	0.219149	-2.24532	2.17565e-11		logFC (in Prem, Term as ref)
3-(3-Hydroxyphenyl)Propionic acid	-0.818	0.240414	-2.76881	3.78358e-11		Up	Down
3-Methoxycatechol	-0.832621	0.24481	-2.89474	1.31857e-10		278 (total)	243 (total)
4-Acetamidobenzoic acid	-0.733799	0.217327	-2.19313	3.0301e-10		122 (sig)	118 (sig)
3-(3,4-5-Trimethoxyphenyl)Propionic acid	-0.743244	0.218383	-2.2465	3.38564e-10		FDR
3,4-Dihydroxybenzoate	-0.701505	0.207502	-2.01625	6.49452e-10		p<0.05	p>0.05
Guanidinoacetate	-0.971249	0.285301	-5.48237	1.00501e-09
Aminoadipate	-0.851574	0.249673	-3.07374	1.22636e-09
H-Leu-Tyr-Oh	-0.632293	0.18722	-1.69096	3.61906e-09
2-Methoxyresorcinol	-0.890006	0.260691	-3.51872	1.03928e-08
Xanthosine	-0.950808	0.276857	-4.69804	1.03928e-08
Gamma-Aminobutyrate	-0.606874	0.179096	-1.58462	1.22799e-08
Methanesulfonic acid	-0.885062	0.259487	-3.45391	1.22799e-08
4-Pyridoxate	1.44284	-0.416275	2.0652	2.03091e-08
7-8-DihydrO-L-Biopterin	-0.85149	0.249511	-3.07273	2.86247e-08
N-Alpha-Acetyllysine	-0.751232	0.22116	-2.29538	4.95732e-08
Coenzyme-Q1	-0.717265	0.211441	-2.0992	5.18446e-08
Serotonin	-0.663535	0.194501	-1.82788	9.30341e-08
VaL-Glu	1.10962	-0.321374	1.63629	1.28221e-07
L-Methionine-Sulfone	-0.773991	0.227057	-2.44075	1.69105e-07
2-6-Dihydroxybenzoic acid	-0.592613	0.175478	-1.52877	2.11848e-07
2-Methylhippuric acid--OrthO-Methylhippuric acid-	-0.605324	0.179131	-1.57898	3.02689e-07
N-Acetylglucosamine	1.39401	-0.403176	2.00405	4.97563e-07
4-Hydroxy-3-Methylbenzoic acid	-0.730686	0.213616	-2.17195	8.8644e-07
Nonanoylcarnitine	-0.526626	0.156105	-1.28822	1.01406e-06
Dihydro-8-DeoxylactuciN-15-Glycoside	-0.521159	0.155032	-1.27031	1.37495e-06
2--4--Dihydroxyacetophenone	0.998432	-0.293282	1.49966	1.52718e-06
Cyclic(Ala-Ile)	1.42801	-0.412182	2.04633	1.79248e-06
2-4-Dihydroxybenzaldehyde	1.16906	-0.336313	1.7085	1.81134e-06
Hippurate	-0.541931	0.159154	-1.33943	2.735e-06
N-Acetylalanine	1.30385	-0.376393	1.88534	3.24276e-06
N-Acetylmethionine	-0.550059	0.160249	-1.36663	4.31785e-06
Malate	1.06737	-0.308795	1.58061	4.60653e-06
Palatinose	-0.690616	0.203422	-1.95967	4.64825e-06
H-Leu-PrO-Oh	1.36166	-0.393272	1.96068	4.66711e-06
3-Methylhippuric acid	-0.517528	0.154231	-1.25842	4.66711e-06
Adenine	-0.511713	0.150457	-1.23641	4.69849e-06
4-Hydroxybenzoic acid	-0.519079	0.153046	-1.26158	4.81767e-06
Maleate	-0.758938	0.22127	-2.3409	4.87634e-06
Tetrahydrohippuric acid	-0.49727	0.148439	-1.19182	6.81087e-06
Methylmalonic acid	-0.474696	0.142037	-1.12039	7.42856e-06
Isonicotinic acid-N-Oxide	-0.761825	0.22059	-2.35748	7.80737e-06
Trehalose	-0.72163	0.211762	-2.12203	7.8834e-06
Ectoine	1.28054	-0.370027	1.85601	9.54405e-06
Arabitol	-0.864373	0.25229	-3.20686	1.12112e-05
Trans-3-Hydroxycinnamic acid(M-Coumaric acid)	-0.597972	0.175432	-1.54782	1.40805e-05
1-Methyladenosine	-0.680517	0.196752	-1.90531	1.40805e-05
1-Methyltryptophan	0.746443	-0.212961	1.14991	1.40805e-05
Hinokitiol	-0.48658	0.145226	-1.15742	2.8253e-05
Cyclic(Ile-Val)	1.30027	-0.375315	1.8806	3.24965e-05
4-AminophenyL-HydrogeN-Sulfate	1.00886	-0.290873	1.50226	3.68213e-05
3-Methylglutaric acid	1.10114	-0.317318	1.62189	4.02056e-05
3-Methyl-2-Oxindole	1.23045	-0.355652	1.79143	4.29112e-05
Glycocholate	0.888206	-0.254341	1.34043	4.31605e-05
N-PhenylacetyL-Methionine	1.13376	-0.326899	1.6645	4.81869e-05
Cyclic(Glu-Val)	1.25841	-0.363614	1.82733	5.1209e-05
DL-Benzylsuccinic acid	1.17731	-0.338385	1.71848	5.41824e-05
Salicylate	-0.425289	0.128179	-0.973088	5.51614e-05
Pterin	-0.719138	0.21176	-2.10917	5.5877e-05
Cytosine	-0.419673	0.125645	-0.955813	5.60657e-05
Maltotriose	-0.704121	0.205368	-2.0264	5.8493e-05
P-Cresol	-0.422155	0.12717	-0.96395	5.8493e-05
D-Ribose-5-Phosphate	-0.653517	0.192186	-1.78275	7.09258e-05
3-Hydroxyphenylacetate	-0.415159	0.12519	-0.944052	8.03686e-05
2-6-Quinolinediol	1.02425	-0.297778	1.52739	8.17581e-05
Gamma-Hydroxybutyric acid	0.888034	-0.252775	1.33727	9.29529e-05
N,N,N-Trimethyllysine	-0.78756	0.227712	-2.53085	9.38879e-05
2-AcetamidO-2-Deoxy-Beta-D-Glucosylamine	-0.589631	0.172627	-1.51475	0.000103484
5-Aminolevulinate	0.996083	-0.287311	1.48583	0.000103484
Riboflavin	0.663375	-0.188486	1.03543	0.000107742
Glucuronate	1.01726	-0.295332	1.51738	0.000116239
Taurocholic acid	1.04198	-0.299503	1.54352	0.000116239
5--Deoxyadenosine	-0.683158	0.199916	-1.9211	0.000116239
Caffeine	1.20288	-0.346832	1.75387	0.000141621
Ursodeoxycholic acid	-0.461805	0.135798	-1.07751	0.000154578
3-HydroxybenzyL-Alcohol	1.04388	-0.301215	1.54839	0.000158605
4-Hydroxy-L-Phenylglycine	0.918871	-0.266997	1.38837	0.000158605
Glycine	1.14258	-0.329918	1.67694	0.000215488
D-Glucuronolactone	-0.628819	0.185029	-1.67473	0.000220957
3,4-Dihydroxyphenylglycol	1.15098	-0.332293	1.68771	0.000238666
L-Threonine	1.12033	-0.323527	1.64819	0.000279372
Salicylamide	0.973473	-0.282305	1.4593	0.000308774
Hexanoylglycine	-0.568096	0.167331	-1.43443	0.000309187
N-Acetylasparagine	-0.487487	0.144684	-1.15929	0.000309187
7-Methylguanine	-0.649471	0.190572	-1.76405	0.000309187
21-Deoxycortisol	1.16217	-0.335199	1.70148	0.000328393
Takeda-Ketol	-0.370926	0.111702	-0.821467	0.000336758
Xanthine	-0.723638	0.211476	-2.13214	0.000342698
1-5-AnhydrO-D-Sorbitol	-0.58765	0.171584	-1.50652	0.000377927
Cyclic(Amp)	-0.64547	0.190616	-1.74773	0.000389498
Resorcinol	0.605218	-0.180423	0.969819	0.000464696
5-Methylcytosine	-0.597335	0.172882	-1.54241	0.000464696
3-Sulfinoalanine	-0.416794	0.124506	-0.947214	0.000514555
Pyrocatechol	0.768469	-0.225913	1.19193	0.000555572
Peonidin-3-O-(6-Acetyl)-Glucoside	0.941275	-0.268417	1.40791	0.000610955
Trans--2-DecenoyL-L-Carnitine	-0.508528	0.150568	-1.22717	0.000643349
Deoxycytidine	-0.643214	0.189316	-1.737	0.000715111
Lactose	-0.530671	0.156126	-1.30063	0.000792424
3-5-Dihydroxybenzoic acid	-0.477506	0.141417	-1.12734	0.000897242
Kynurenic acid	0.857015	-0.248921	1.30595	0.000915965
3-Methyladenine	-0.464401	0.135359	-1.08393	0.000967279
Thymine	1.08627	-0.313315	1.60321	0.00102201
4-Aminobenzoate	-0.409952	0.121068	-0.92597	0.00104826
LL-2-6-Diaminoheptanedioate	-0.461578	0.135736	-1.07682	0.00108665
Inosine	-0.381175	0.112907	-0.84673	0.0011648
3-Indolepropionic acid	0.928921	-0.266329	1.39459	0.00123988
L-Beta-Homophenylalanine	1.05639	-0.30407	1.5631	0.00126494
Cysteine	0.851447	-0.244655	1.29345	0.00133903
N-Acetylmannosamine	0.735779	-0.213778	1.14257	0.00133903
Corticosterone	0.616961	-0.178664	0.97724	0.00135222
Glucose-6-Phosphate	0.837281	-0.240643	1.27472	0.00140805
Theophylline	1.03453	-0.298154	1.53547	0.00143633
Cis-2-Hydroxypenta-2,4-Dienoic acid	-0.342568	0.102507	-0.745874	0.00150724
Pyroglu-Val	1.05735	-0.305273	1.56627	0.00150724
Mevalolactone	0.711781	-0.203312	1.10341	0.00155123
Pyruglu-Leu	0.921927	-0.266055	1.38881	0.00171906
Shikimate	0.528762	-0.15675	0.858331	0.00178327
Omega-Hydroxydodecanoate	0.985672	-0.282738	1.46905	0.00209212
2-2-Dimethylglutaric acid	1.02201	-0.294342	1.51875	0.00209212
Pyridoxal	0.903508	-0.260129	1.36332	0.00215634
4-Methylhippuric acid--Para-Methylhippuric acid-	0.973145	-0.281205	1.45684	0.00222291
Cyclo(Pro-Val)	0.92265	-0.26631	1.38985	0.00233683
17A-Hydroxyprogesterone	0.90797	-0.262962	1.37223	0.0024184
Glycerol-3-Phosphate	-0.398339	0.118687	-0.894783	0.00257356
Citrulline	0.976694	-0.281521	1.46007	0.00257832
5-Aminopentanoate	0.768913	-0.219873	1.18108	0.00263805
Malonate	0.655251	-0.189307	1.02982	0.00266061
S-Sulfocysteine	-0.516127	0.151944	-1.25137	0.00266061
4-Ethylphenyl_Sulfate-Ammonium	-0.339347	0.103866	-0.740601	0.00266061
3-Indole-Carboxylic acid-Glucuronide	-0.585481	0.170199	-1.49724	0.00304221
Phenylacetylglutamine	0.790163	-0.226518	1.21065	0.0032503
L-Glutamine	-0.523987	0.153158	-1.27652	0.00333183
Fructose-Bisphosphate	0.822338	-0.235987	1.25412	0.00338311
L-Arginine	0.779189	-0.225238	1.1994	0.00338311
Hexanoic acid	0.980013	-0.282452	1.46436	0.0034648
Methyl-Succinic acid	0.810154	-0.231845	1.23664	0.0034648
Melibiose	-0.655629	0.192516	-1.79197	0.003504
Beta-Alanine	0.73941	-0.212548	1.14333	0.00375607
Oxoglutarate	0.732558	-0.21111	1.13501	0.00384086
L-Ornithine	0.920301	-0.265327	1.38616	0.00402535
Taurine	-0.452879	0.133712	-1.05112	0.00423341
N,N-Dimethylguanosine	-0.71455	0.207674	-2.08092	0.00425085
Threonic acid	-0.629471	0.184181	-1.67623	0.00440224
L-Lysine	0.90039	-0.258812	1.35838	0.00444994
Gallic acid	0.524835	-0.152379	0.847163	0.00447118
PhloroglucinoL-	0.668739	-0.19472	1.05119	0.00485803
Cis-Aconitate	0.640645	-0.18419	1.00796	0.00498999
IndoxyL-Sulfate	0.732367	-0.209533	1.13197	0.00501811
2-Methoxy-4-Vinylphenol	-0.333163	0.100904	-0.723283	0.00535211
Kynurenine	0.83006	-0.239314	1.26652	0.00551324
Testosterone-Glucuronide	0.77196	-0.221646	1.18685	0.00553302
1-7-Dimethyluric acid	0.623143	-0.178104	0.981762	0.00553579
Indole	0.711323	-0.206055	1.108	0.00560645
Methyl-Galactoside	-0.424604	0.12555	-0.968003	0.00560645
Allantoin	-0.363033	0.109414	-0.800506	0.00561248
Homoveratric acid	-0.326869	0.0974458	-0.70519	0.00569834
16-0_Lysopa	-0.379954	0.112271	-0.843062	0.0061628
Myoinositol	0.538014	-0.156449	0.866521	0.00642432
Lyxose	-0.570727	0.166626	-1.44238	0.00646539
Homogentisic acid	-0.439417	0.128254	-1.00909	0.00651163
Sorbitol	-0.691658	0.202775	-1.96377	0.00662944
N-Acetylcysteine	0.786092	-0.22944	1.21283	0.00687911
N-Acetylserine	0.811248	-0.234185	1.24192	0.00707025
3-Hydroxybenzoate	0.683095	-0.194082	1.06241	0.00715936
Mesoxalate	0.78045	-0.224272	1.19862	0.00717464
3-NitrO-L-Tyrosine	-0.664266	0.192979	-1.82918	0.00730511
2-Aminoisobutyrate	-0.463939	0.131856	-1.07822	0.00733457
Betaine	0.715704	-0.209822	1.11855	0.00738199
2-Isopropylmalic acid	-0.547283	0.160007	-1.35745	0.00738199
3-Methoxytyrosine	-0.45662	0.134096	-1.06151	0.00880243
Creatine	-0.47053	0.141146	-1.10786	0.00913646
MesO-Tartrate	0.721253	-0.205983	1.11622	0.00923536
N--2-PhenylacetyL-Glycine-	-0.286294	0.0871308	-0.607123	0.00923536
M-CresoL-Sulfate	0.822126	-0.236069	1.25411	0.00957097
L-Threo-3-Phenylserine	0.755985	-0.217867	1.16679	0.0103591
7-Methylxanthine	-0.32858	0.0989661	-0.71086	0.0110071
N-Acetylglutamate	-0.442267	0.130061	-1.01876	0.0115503
L-Methionine	0.736964	-0.213454	1.14296	0.0120042
4-Quinolinecarboxylic acid	0.814943	-0.236702	1.24961	0.012494
1-Methyl-L-Histidine	-0.577018	0.164341	-1.46085	0.0131383
5-Hydroxyindole	0.660539	-0.188344	1.03271	0.0131689
5-Hydroxylysine	0.702342	-0.202876	1.09464	0.0134962
Isoleucine	0.740966	-0.214005	1.1473	0.0135462
Mono-Methyl-Adipate	0.846753	-0.244237	1.28899	0.0140476
3-Hydroxybutanoate	0.815696	-0.234842	1.24669	0.0140476
Trans-Aconitate	-0.526302	0.151603	-1.2816	0.0156898
Ferulate	-0.250549	0.075226	-0.520733	0.0161675
Aminohippuric acid	0.72321	-0.209069	1.12347	0.0167636
N-Acetylputrescine	0.54608	-0.160496	0.881006	0.0174592
3,4-Dihydroxybenzenesulfonic acid	0.591056	-0.16927	0.937533	0.0177536
2-Hydroxyisocaproic acid	0.704803	-0.203863	1.09852	0.0194144
Commendamide	0.816588	-0.235698	1.24902	0.0197619
17A-Hydroxypregnenolone	0.700892	-0.203012	1.09366	0.0202246
Maleamate	-0.487185	0.142801	-1.15606	0.0214027
N-FormyL-L-Methionine	0.533565	-0.157852	0.864743	0.0214027
3-Hydroxy-7-12-Diketocholanoic acid	0.419085	-0.118863	0.687522	0.024707
Deoxyguanosine-Monophosphate	0.594601	-0.170095	0.942178	0.0249739
DL-Beta-Aminobutyric acid	-0.383486	0.112261	-0.851289	0.0249739
M-Hydroxyhippuric acid	0.738427	-0.212667	1.14274	0.0249739
N-Acetylglycine	0.411982	-0.119756	0.681746	0.0249739
N-Methylglutamate	0.440422	-0.127134	0.72266	0.0249739
3-Hydroxymethylglutarate	0.566647	-0.165858	0.909316	0.0261432
Tricarballylic acid	-0.245074	0.0746112	-0.509409	0.0264427
Imidazolepropionic acid	-0.273286	0.08391	-0.576786	0.026565
Methylglutarylcarnitine	-0.303295	0.0907934	-0.646759	0.0268382
Methylguanidine	-0.35851	0.10676	-0.786843	0.0268382
Succinyladenosine	-0.393556	0.113524	-0.876686	0.0279693
L-Carnitine	0.449056	-0.131732	0.738901	0.0287439
Ethylmalonate	0.532498	-0.15148	0.852864	0.0302273
Maltose	-0.432504	0.128696	-0.991976	0.0302273
Isovaleroylglycine	0.561848	-0.16165	0.89763	0.0305627
3-Hydroxyanthranilate	-0.237032	0.0716346	-0.490118	0.03058
Glycochenodeoxycholate	-0.255102	0.0774941	-0.532566	0.0315202
Thymidine-Monophosphate	-0.356207	0.107446	-0.782567	0.0332039
Cis-4-Hydroxy-D-Proline	0.582154	-0.167683	0.926685	0.0338385
Creatinine	-0.334068	0.0985333	-0.722132	0.0342019
P-CresoL-Sulfate	0.638584	-0.182831	1.00374	0.0344934
N-Methyl-2-Pyridone-5-Carboxamide	-0.236758	0.0716275	-0.489591	0.0347027
2-Hydroxy-4-Phenylbutyric acid	-0.370114	0.109318	-0.81651	0.0356849
D-(-)-Erythrose	0.561735	-0.162668	0.899277	0.0363182
ResveratroL-3-O-Glucuronide	-0.21742	0.0658289	-0.445665	0.0382737
4-Hydroxybenzaldehyde	0.645936	-0.184953	1.01395	0.0396061
L-Asparagine	0.508822	-0.146094	0.821274	0.0396131
Hypotaurine	0.461504	-0.134372	0.755635	0.0398467
Biotin	0.719125	-0.207747	1.11764	0.0399303
Delta-Cehc	0.662321	-0.190747	1.03854	0.0402679
Deoxycarnitine	0.708508	-0.204159	1.10218	0.0406799
4-MethylcatechoL-Monosulfate	0.665279	-0.190593	1.04083	0.0414679
Putrescine	0.640111	-0.183375	1.00605	0.041496
Resveratrol	-0.212376	0.0642138	-0.43421	0.042457
Psicose	-0.344043	0.10188	-0.748293	0.0441813
CarbamoyL-DL-Aspartic acid	-0.245183	0.0731823	-0.507695	0.044396
Pimelic acid	0.468528	-0.135311	0.764117	0.0444879
Gly-Gly	0.614656	-0.177532	0.973196	0.0467592
N-Methyl-DL-Alanine	0.307319	-0.0878736	0.519306	0.0467592
Glycohyocholic acid	0.369423	-0.104505	0.612812	0.0499808
5-Methoxyindoleacetic acid	-0.353764	0.101727	-0.769634	0.0510621
Pregnenolone-Sulfate	0.524699	-0.149135	0.841522	0.051139
Epinephrine	0.644305	-0.186196	1.01472	0.0516748
Histidinol	0.590791	-0.169351	0.937434	0.051756
O-Methylsinapic acid	-0.353048	0.104341	-0.771454	0.0520261
4-Hydroxyhippuric acid	-0.211044	0.0638037	-0.431215	0.0521717
N-AcetyL-DL-Valine	-0.304822	0.0878889	-0.646076	0.0567033
Linoleic acid	0.453473	-0.128954	0.738683	0.0573467
N2-Methylguanosine	-0.340477	0.0994666	-0.737309	0.0577367
Ribose	-0.330743	0.112353	-0.732983	0.0578627
2-3-Diaminopropionate	0.413592	-0.119513	0.682993	0.0578627
Glyoxylic acid	0.334737	-0.0914817	0.554968	0.0580828
N-Acetylneuraminate	0.536091	-0.157217	0.866031	0.0580828
3-(3,4-Dihydroxyphenyl)Lactate	0.484206	-0.140497	0.788117	0.0580828
N-6--Carboxymethyllysine	0.605705	-0.173703	0.958475	0.058333
4-Acetamidobutanoate	-0.205247	0.0612719	-0.417217	0.0583558
P-CresoL-Glucuronide	0.596314	-0.170608	0.944618	0.0584929
DecanoyL-L-Carnitine	-0.31427	0.0936949	-0.673499	0.058566
Anthranilate	0.552455	-0.158207	0.883013	0.0591235
Umbelliferone	-0.195684	0.0591236	-0.397036	0.0609286
2-Hydroxydodecanoic acid	0.630335	-0.182023	0.995035	0.0622061
Succinate-Semialdehyde	-0.22752	0.068842	-0.468479	0.0629934
D-Raffinose	-0.300243	0.0900058	-0.639411	0.0635599
Taurodeoxycholic acid	0.512742	-0.146027	0.824903	0.0636579
Choline	-0.320506	0.0947572	-0.688078	0.0681407
Octanoic acid-Glucuronide	0.383269	-0.108361	0.633551	0.0691625
Histamine	-0.202862	0.0608625	-0.412337	0.0697332
2-Oxobutanoic acid	0.573323	-0.165069	0.914086	0.0697332
Alpha-D-Glucose	0.542142	-0.156061	0.869725	0.0739841
Indole-3-Carboxaldehyde	0.498363	-0.142802	0.805686	0.0773815
Indole-3-Acetate	0.603084	-0.173821	0.956324	0.0774942
Acetoacetate	0.454612	-0.130539	0.74244	0.0778998
Dehydrocholic acid	-0.228801	0.0706595	-0.473325	0.0778998
Glucosamine	-0.386469	0.111668	-0.857517	0.0778998
Hydroxytyrosol	0.479513	-0.135962	0.775955	0.0778998
Aniline-2-Sulfonate	-0.256662	0.0752584	-0.532592	0.0786355
Dihydroferulic acid	-0.333302	0.0991413	-0.721271	0.0800482
Pyroglutamate	0.566689	-0.163511	0.9053	0.080368
2--O-Methyladenosine	-0.282	0.0865964	-0.59776	0.0826788
Pyridoxine	0.622155	-0.179753	0.983782	0.0829927
3-Methylhistamine	-0.315387	0.0933849	-0.675442	0.0855734
10-Hydroxyoctadecanoic acid	0.607281	-0.174931	0.962036	0.0872494
Caffeic acid-3-O-Sulfate	-0.178395	0.0543334	-0.359814	0.0887421
3-(3-5-Dihydroxyphenyl)Propanoic acid	-0.30166	0.0876392	-0.639198	0.0902191
Diphosphoric acid	-0.214023	0.0669692	-0.44096	0.0906122
Tryptamine	-0.284676	0.0859341	-0.602268	0.0952148
Pipecolate	0.547953	-0.158141	0.878711	0.0982018
OctanoyL-L-Carnitine	0.57725	-0.166338	0.919877	0.100762
3,4-Dihydroxyhydrocinnamic acid	-0.333373	0.0981503	-0.720123	0.100762
Glucose-1-Phosphate	-0.230516	0.0693534	-0.474776	0.101137
Vanillic acid	-0.188746	0.057436	-0.382344	0.101137
3-(2-Hydroxyphenyl)Propanoate	-0.245476	0.069968	-0.503928	0.101137
2--O-Methylinosine	-0.295306	0.083899	-0.621162	0.102437
Isoferulic acid-3-O-Glucuronide	-0.170515	0.0515092	-0.342174	0.104227
Adipic acid	0.513341	-0.14884	0.830235	0.106653
N-Methylaspartate	0.495138	-0.142547	0.80215	0.108362
(S--3-Hydroxybutyric acid	-0.25847	0.0763641	-0.537589	0.108362
D-Mannosamine	0.569234	-0.164411	0.909195	0.109612
Deoxyguanosine	-0.188422	0.0557576	-0.379477	0.109612
Ophthalmate	0.461555	-0.13462	0.756098	0.109634
2-Hydroxycaproic acid	0.506819	-0.145721	0.818727	0.109927
Mannitol	-0.315602	0.0921554	-0.67427	0.114718
Dihydro-Isoferulic acid-3-O-Glucuronide	-0.171785	0.0524644	-0.345694	0.116576
5-Methylthioribose	-0.275081	0.0791093	-0.57395	0.12099
Carnosine	0.312027	-0.0917684	0.530666	0.122685
Fumarate	0.424779	-0.121996	0.698439	0.122685
2-OxO-4-PhenyL-Butyric acid	0.287787	-0.0839992	0.491474	0.122685
Aspartate	0.418893	-0.119238	0.687941	0.127024
N-AcetyL-L-Tyrosine	0.536247	-0.154064	0.86079	0.127024
4-Methylcatechol	-0.329905	0.098859	-0.713568	0.130882
3-Hydroxyphenylvaleric acid	0.511297	-0.147612	0.826205	0.131161
Cyclic(Glu-Ile)	0.385119	-0.10996	0.638068	0.13152
DL-3-Indolelactic acid	-0.168145	0.0516747	-0.338285	0.135231
3,4-Dihydroxy-L-Phenylalanine	0.304243	-0.0909859	0.520839	0.136083
Urate	-0.238956	0.0717895	-0.49397	0.137249
N-Acetylphenylalanine	0.534639	-0.154308	0.859695	0.138483
Cadaverine	0.518662	-0.148939	0.835467	0.142887
Succinic acid	0.355349	-0.101438	0.592975	0.142887
Ribitol	0.308728	-0.0889556	0.522573	0.145224
Hydroxyphenyllactate	0.514334	-0.148207	0.830108	0.151172
2-Hydroxy-4--MethylthiO-Butanoate	0.522985	-0.151039	0.843132	0.151172
Citrate	-0.260998	0.0759287	-0.541933	0.156228
Dimethylmaleate	0.301979	-0.0879211	0.513475	0.156228
D-Xylonic acid	0.290678	-0.0818439	0.491318	0.15725
5-HydroxyMethyl-2-Furancarboxylic acid	0.516569	-0.149017	0.833609	0.157322
O-CresoL-Sulfate	-0.203625	0.0594925	-0.411854	0.158605
Arabinose	-0.346225	0.102965	-0.754522	0.159622
IndoleacetyL-Glutamine	0.356082	-0.102768	0.595892	0.162562
O-AcetyL-L-Carnitine	0.504216	-0.145364	0.81563	0.162562
S-Adenosylmethionine	-0.344033	0.0997181	-0.745439	0.167542
4-Guanidinobutanoate	-0.29195	0.0862534	-0.617438	0.167542
Retinoate	-0.287441	0.0838027	-0.60502	0.16821
Nicotinic acid	0.413171	-0.116375	0.67743	0.172625
1-Methyl-PyrogalloL-3-O-Sulfate	0.366184	-0.104206	0.608913	0.176751
Alpha-Hydroxyhippuric acid	0.248644	-0.0715525	0.42747	0.177074
Octenoylcarnitine	0.226344	-0.0633463	0.388776	0.177655
Glutarate	-0.256625	0.076239	-0.533836	0.178505
4-Methyl-2-Oxovaleric acid	0.472448	-0.136408	0.769796	0.179012
Ureidopropionate	-0.200487	0.0616629	-0.409133	0.180409
D-Ribulose	0.356319	-0.101542	0.594174	0.183658
L-Beta-Homoisoleucine	0.29627	-0.0803553	0.495217	0.184199
Pyridoxamine	0.40497	-0.116096	0.668578	0.190861
L-Glutamic acid	0.425726	-0.12212	0.699601	0.197826
2-4-6-Trihydroxybenzoic acid	-0.158912	0.0478543	-0.317109	0.197826
Cholate	0.310548	-0.087161	0.521738	0.199283
3-Hydroxy-7-OxO-5-Cholanic acid	0.305558	-0.0856901	0.513911	0.199468
5B-Cholanic acid-3A-6A-7A-Triol	0.316124	-0.0888757	0.530576	0.199468
3,4-Dihydroxybenzaldehyde	-0.259159	0.0776197	-0.540613	0.200292
Guanine	-0.13483	0.0406515	-0.266431	0.201507
Tagatose	0.37941	-0.10924	0.630942	0.208054
HexanoyL-L-Carnitine	0.43485	-0.125394	0.714195	0.21621
Gly-Pro	-0.254493	0.0737289	-0.526337	0.219992
Phosphoserine	0.398943	-0.111729	0.655266	0.225101
N,N-DiMethyl-1-4-Phenylenediamine	0.175599	-0.0507712	0.308568	0.230373
TigloyL-Lcarnitine	-0.257818	0.0764	-0.536369	0.233361
1-3-Diaminopropane	0.440094	-0.126911	0.721961	0.233361
3-Methyl-2-Oxovalerate	0.391677	-0.112483	0.648978	0.237862
Cis-Vaccenic acid	0.422542	-0.121266	0.694973	0.238984
N-Acetyltryptophan	0.434075	-0.125254	0.713184	0.241476
Phosphoric acid	-0.165985	0.0523069	-0.33541	0.242702
Cyclic(Ala-Leu)	0.272325	-0.0776163	0.464028	0.248408
Sebacic acid	0.299513	-0.0862612	0.508117	0.249217
Dopamine	0.418903	-0.121672	0.691945	0.250316
Valine	0.368016	-0.105965	0.613682	0.250316
2-Aminophenol	0.175436	-0.0499956	0.30719	0.250316
Acetaminophen	-0.273202	0.0805758	-0.572174	0.250613
Cyclo(Leucyl-Prolyl)	0.380424	-0.109078	0.63174	0.272524
Tert-Butylhydroquinone	-0.196781	0.0577535	-0.397137	0.276049
Tetrahydrocortisol	-0.156257	0.0467292	-0.311013	0.276049
2-4-Dihydroxycinnamic acid	-0.122014	0.0379572	-0.241477	0.281179
Homovanillic acid Sulfate	0.392161	-0.113622	0.651333	0.281344
(4R)-5-(3,4-Dihydroxyphenyl)-Gamma-Valerolactone-4'-O-Sulfate	-0.173864	0.053537	-0.35079	0.281344
D-(+)-Galacturonic acid	-0.200983	0.0602655	-0.408128	0.281519
Anisaldehyde	-0.138759	0.0426189	-0.275723	0.282957
Norvaline	-0.224493	0.069805	-0.464136	0.282957
Sucrose	0.398801	-0.115115	0.660628	0.283727
3-Methyladipic acid	-0.19665	0.0596539	-0.399493	0.285823
1-Methyluric acid	-0.165005	0.0514912	-0.332597	0.287333
Salsolinol	0.314275	-0.091829	0.533231	0.291608
Agmatine-Sulfate	0.359737	-0.103095	0.6003	0.292466
Glycodeoxycholic acid	0.364936	-0.104191	0.607571	0.292532
Methyl-Glucuronide	0.389046	-0.112159	0.645721	0.292532
3-Hydroxybenzaldehyde	-0.169842	0.0522517	-0.342022	0.292532
Orotate	-0.121187	0.0373132	-0.239223	0.30426
Fucose	-0.110108	0.0338197	-0.216283	0.305345
Stachyose	-0.242912	0.0720128	-0.50179	0.305425
Glycerate	0.238223	-0.0667755	0.407976	0.307674
Pyroglu-Ile	0.225592	-0.0636265	0.388323	0.320117
Azelate	-0.129749	0.0408325	-0.258235	0.323233
Lumichrome	-0.11885	0.0381599	-0.236568	0.323233
Prednisolone	0.175845	-0.0510679	0.309321	0.323233
Saccharate	0.284605	-0.0814133	0.483837	0.326612
Indole-3-Acetic acid Glucuronide	0.286708	-0.0808236	0.485271	0.327386
12-Ketochenodeoxycholic acid	0.170558	-0.0462849	0.295566	0.331059
Cyclic(Phe-Val)	0.21617	-0.0604476	0.3723	0.340418
O-Acetylserine	0.219973	-0.0621072	0.379354	0.340418
Androsterone-Glucuronide	0.225731	-0.0630384	0.38758	0.34347
Tryptophan	0.243059	-0.0718836	0.421517	0.36381
3,4-Dihydroxyphenylvaleric acid	-0.175405	0.051659	-0.35091	0.370225
L-Tyrosine	0.222753	-0.0641034	0.385712	0.371433
L-Phenylalanine	0.270342	-0.0770793	0.460938	0.37575
Trans-Cinnamaldehyde	-0.191507	0.0579864	-0.388014	0.377109
Ferulic acid-4-O-Sulfate	-0.113867	0.0370796	-0.226932	0.377714
4--4-HydroxyphenyL-ButaN-2-One	-0.191417	0.0586162	-0.388712	0.37798
Peg200_1	-0.161801	0.0467785	-0.320592	0.391907
3,4-Dihydroxymandelate	-0.160069	0.0444481	-0.314399	0.391907
3-(3-Hydroxyphenyl)-3-Hydroxypropionic acid	0.314131	-0.0906047	0.531129	0.394058
Galacturonate	0.236347	-0.0665665	0.405464	0.398305
Cortisol	0.318402	-0.0918848	0.537843	0.398325
Nicotinamide-Mononucleotide	0.159081	-0.0460324	0.28097	0.408812
2-Hydroxy-3-Methylbutyric acid	0.232467	-0.0663195	0.400548	0.408812
Dihydroferulic acid-4-O-Glucuronide	-0.167393	0.0514937	-0.336733	0.410194
14-0_Lysope	0.309367	-0.0892362	0.52372	0.412468
Cellobiose	0.18579	-0.0498983	0.319694	0.417974
Phenethylamine	0.199485	-0.0559273	0.345445	0.417974
Phenylethanolamine	-0.135332	0.0422441	-0.269476	0.430498
N-Acetylgalactosamine	-0.193641	0.0558495	-0.38891	0.433716
Cinnamoylglycine	-0.0983539	0.0310432	-0.193472	0.436692
Isodehydracetic acid	-0.139559	0.0416243	-0.275687	0.436692
3,4-Dihydroxyphenylacetate	0.290698	-0.0836297	0.494148	0.438674
Homovanillate	-0.211805	0.0620069	-0.430168	0.43937
P-Coumaric acid-4-O-Sulfate	-0.082001	0.0250093	-0.159073	0.450557
Quinolinate	0.16408	-0.0483894	0.290747	0.459039
3-Phenyllactic acid	-0.093724	0.0302212	-0.184932	0.46064
3-Ethoxy-4-Hydroxybenzaldehyde	0.196969	-0.0553692	0.341563	0.460785
Uracil	-0.191921	0.0580525	-0.388842	0.468808
Dihydrocaffeic acid-3-O-Glucuronide	0.130005	-0.03438	0.226802	0.469944
L-Serine	0.178993	-0.0509926	0.313064	0.469944
Normetanephrine	0.227212	-0.0653769	0.392928	0.482715
Ascorbate	-0.0873304	0.0272832	-0.170669	0.482887
Gluconolactone	0.216736	-0.0613373	0.374338	0.483627
N-Acetylleucine	-0.112453	0.0355686	-0.222527	0.489963
N2-Acetylaminoadipic acid	0.142848	-0.038586	0.249404	0.489963
Peg200_9	0.217409	-0.0616856	0.37567	0.496826
Oxalic acid	-0.14417	0.0423731	-0.284475	0.518672
Coenzyme-Q2	0.170674	-0.0471746	0.297056	0.523641
Cyclic(Gmp)	0.165908	-0.0469681	0.290858	0.529807
Pantothenate	-0.116955	0.0337337	-0.227306	0.529807
Nordeoxycholic acid	0.140446	-0.0366893	0.243525	0.542622
Hydroxykynurenine	-0.0741468	0.0238136	-0.145098	0.546059
3-(2-4-Dihydroxyphenyl)Propionic acid	0.230197	-0.0660462	0.397466	0.546059
Heptylmalonic acid	0.12707	-0.0354186	0.224602	0.555501
(E)-3-Methylglutaconic acid	-0.0926614	0.0294556	-0.182169	0.57768
4-Imidazoleacetate	0.184183	-0.0516946	0.320469	0.578273
Syringin	-0.0679921	0.0215298	-0.132317	0.578661
L-Beta-Homomethionine	-0.0702909	0.0221783	-0.136796	0.583747
2-Indolecarboxylic acid	0.154242	-0.0426446	0.26982	0.583863
Caffeate	-0.0636436	0.0203451	-0.123928	0.595906
Galactose	-0.0633797	0.0209009	-0.124307	0.598858
Homocysteine	0.203671	-0.0581473	0.353868	0.598858
(R)-(-)-Phenylephrine	0.198435	-0.056785	0.345493	0.610266
Deoxyuridine	0.0891039	-0.0245611	0.159018	0.626455
Peg200_4	-0.111648	0.0354408	-0.221041	0.626455
PrO-Leu	0.126565	-0.0347719	0.222989	0.630063
2-Oxoadipate	0.0944195	-0.0262415	0.16853	0.630063
Suberate	-0.0972668	0.0278775	-0.187297	0.637065
N-Acetylserotonin	-0.0546213	0.0171947	-0.105632	0.643067
Xylose	-0.116136	0.030828	-0.221907	0.643067
Peg200_8	0.123486	-0.034111	0.218053	0.652031
Tyramine	0.0927111	-0.0257575	0.165559	0.652031
3-Hydroxymandelic acid	0.172862	-0.0496577	0.303514	0.652031
Glu-Val	-0.0575597	0.0200078	-0.114107	0.652505
2-Quinolinecarboxylate	-0.084532	0.0276766	-0.166805	0.673741
Cortisone	-0.112252	0.0342716	-0.220394	0.674131
2-Ethylsuberic acid	0.124507	-0.0352026	0.220995	0.681133
7-(1-Carboxyethyl)Lysine	-0.082161	0.0255803	-0.160128	0.686056
Abscisic acid	-0.076439	0.0222941	-0.146531	0.702633
Dehydroascorbate	-0.0826226	0.0241186	-0.158796	0.702633
Syringic acid	0.0760267	-0.0200433	0.134924	0.703205
Cortexolone	0.0897104	-0.0240057	0.159	0.710697
L-Gulonolactone	-0.0681848	0.0216962	-0.132851	0.710697
(-)Cotinine	0.0713694	-0.0238921	0.134343	0.710697
H-Leu-Ile-Oh	-0.0421395	0.0136286	-0.0816417	0.718529
Undecanedioic acid	0.087097	-0.0249885	0.15699	0.724605
3-Methylindole-	0.0774554	-0.0236228	0.142118	0.724605
N-CarbamyL-L-Glutamic acid	-0.0835332	0.0259768	-0.162844	0.725425
Fmnh	0.064142	-0.0173669	0.114966	0.749475
Peg200_6	-0.0486487	0.0161447	-0.0950558	0.756703
Theobromine	0.0603964	-0.014524	0.105711	0.756703
2-Hydroxypyridine	-0.0806651	0.023276	-0.154533	0.769138
Galactitol	0.0897634	-0.0253983	0.16113	0.803893
L-Histidine	0.0761244	-0.022012	0.137956	0.807192
Indole-3-Ethanol	-0.0347837	0.0122433	-0.0686319	0.815056
O-SuccinyL-Homoserine	-0.0514035	0.0164129	-0.0996202	0.818207
5-Hydroxytryptophan	0.0422889	-0.0139911	0.0800826	0.821763
ButyryL-L-Carnitine	-0.0590188	0.0168641	-0.111889	0.828131
IndoxyL-Beta-D-Glucuronide	0.0480627	-0.00965403	0.0817205	0.829121
3-MethylcrotonyL-L-Carnitine	0.0379268	-0.010984	0.069639	0.840354
L-Leucine	0.0572577	-0.0147423	0.101754	0.870867
N6-(Delta2-Isopentenyl)-Adenine	-0.0228403	0.00810414	-0.0449785	0.870867
Guanosine	0.0413762	-0.00911702	0.0717047	0.87194
3-Isopropylmalic acid	0.0396451	-0.00840794	0.0682724	0.87194
Gluconate	0.0628898	-0.0165048	0.112002	0.876455
Trimethylamine-N-Oxide	0.039277	-0.00670627	0.0652879	0.876455
Coniferin	0.0199835	-0.00444888	0.0349785	0.88502
Xanthurenate	0.0319822	-0.00721145	0.0558597	0.902907
N-Acetylaspartate	-0.032523	0.0114366	-0.0641067	0.904073
Indole-3-Acryloylglycine	0.0263855	-0.00563012	0.0457181	0.911424
2-Hydroxybenzyl Alcohol	-0.031167	0.00945736	-0.05926	0.911424
Sodium-Taurochenodeoxycholate	0.0208295	-0.00342197	0.0346873	0.917047
P-Octopamine	0.0316274	-0.00819682	0.0567962	0.919077
Perillic acid	0.0242064	-0.00749965	0.045367	0.919077
AsP-Phe	-0.023696	0.00518489	-0.0420585	0.924292
Cystathionine	-0.0258652	0.00920681	-0.0510285	0.924292
Trigonelline	0.0147461	-0.00324374	0.0258061	0.924292
Uridine	-0.022881	0.00751263	-0.0441917	0.925758
2-Methylglutarate	0.017162	-0.00661796	0.0341289	0.925953
7-Ketodeoxycholic acid	-0.0278945	0.0114806	-0.0572837	0.925953
Dihydro-Isoferulic acid-3-O-Sulfate	0.0167624	-0.00253152	0.0276395	0.943447
Trans-4-Hydroxy-L-Proline	0.0143686	-0.00543952	0.028451	0.964769
Peg200_7	0.0124089	-0.00160686	0.0201122	0.965015
3-Methoxytyramine	-0.0187586	0.00632443	-0.0364154	0.965935
Aamu	-0.00544558	0.00520099	-0.0153618	0.965937
3-AminO-4-Hydroxybenzoate	-0.00616636	0.00365224	-0.0141832	0.965937
Pyruvic acid	-0.00670908	0.00394302	-0.0153892	0.968227
5-Hydroxyindole-3-Acetic acid	-0.0085535	0.00069837	-0.0134003	0.971571
Cmpf	-0.00533097	0.00434717	-0.0139696	0.971953
Dethiobiotin	-0.00124537	0.00147535	-0.00392472	0.983165
Peg200_5	0.00386519	0.000583147	0.00472449	0.983165
Quinate	0.00540943	-0.000296536	0.008211	0.983165
3-3-Dimethylglutaric acid	-0.00366258	0.00147736	-0.00742349	0.983165

## Sheet: NMR univariate
Variable	Prem	Term	logFC	FDR
Urea	-1.0605	0.500508	-0.851883	1.79351e-32
Alpha-Hydroyisobutyric acid	-0.866985	0.409663	-0.676735	4.9815e-21
L-Histidine	-0.767086	0.363797	-0.591163	2.95497e-16
1-Methylnicotinamide	1.16593	-0.543613	0.762101	7.21233e-16
Hippuric acid	-0.749881	0.353289	-0.575576	7.21233e-16		logFC (in Prem, Term as ref)
Creatinine	-0.930879	0.43534	-0.731435	2.22243e-15		Up	Down
U0.765	1.12456	-0.522763	0.735507	2.13843e-13		42 (total)	32 (total)
Dimethylglycine	-0.699572	0.329233	-0.533287	2.13843e-13		28 (sig)	24 (sig)
4-Hydroxyproline	1.05759	-0.495297	0.695984	4.03566e-13		FDR
L-Lysine	1.09019	-0.507369	0.714498	6.18712e-13		p<0.05	p>0.05
L-Glutamine	1.05341	-0.492557	0.692919	1.164e-11
U5.54	1.03729	-0.481972	0.681092	4.35619e-11
Alpha-Lactose	-0.76759	0.360011	-0.589864	4.35619e-11
U3.112	-0.999601	0.471443	-0.795247	4.3532e-10
N-Methylnicotinamide	0.931202	-0.432824	0.614789	7.70757e-10
U1.99	0.707293	-0.331139	0.474142	1.70393e-08
Myoinositol	0.700153	-0.328706	0.470046	8.82369e-08
3-Hydroyisobutyric acid	0.803869	-0.374165	0.534692	1.12856e-07
U2.79	-0.650782	0.30529	-0.492596	1.14188e-07
Lactic acid-L-Threonine	0.795256	-0.369943	0.529103	1.30805e-07
Taurine	-0.662566	0.313775	-0.50355	4.31949e-07
Citric acid	-0.624921	0.293695	-0.471731	6.10231e-07
Trimethylamine-N-oxide	-0.666595	0.312817	-0.505622	6.82928e-07
Betaine	-0.683217	0.319998	-0.519059	7.41551e-07
Phenylacetylglycine	0.697831	-0.322554	0.465822	6.65171e-06
Oxoglutaric acid	0.682965	-0.318664	0.457916	1.45876e-05
Sarcosine	-0.48996	0.229855	-0.363759	1.47074e-05
L-Tyrosine	0.602897	-0.279754	0.40542	2.09639e-05
U1.05	0.722763	-0.335071	0.482277	3.59012e-05
U1.80	0.749428	-0.347668	0.499409	4.45588e-05
Benzoic acid	-0.354423	0.168359	-0.260154	0.000116245
4-DEA	0.504883	-0.234978	0.342075	0.000123647
Pseudouridine	0.547445	-0.255485	0.370229	0.000214601
Propylene Glycol	-0.332832	0.159854	-0.244549	0.000545445
L-Tryptophan	0.53491	-0.245925	0.360106	0.000545445
1-Methylhistidine	-0.467044	0.21571	-0.344315	0.000650156
U4.65	0.563744	-0.262985	0.38079	0.0006916
D-Glucose	0.549067	-0.255271	0.370776	0.00276311
p-Hydroyphenylacetic acid	0.552795	-0.256464	0.372918	0.00326292
D-Xylose	-0.377605	0.17832	-0.277379	0.00393807
3-Indoxylsulfate	0.471241	-0.216089	0.318338	0.00399605
Methylguanidine	-0.504237	0.236736	-0.375059	0.00445949
Methanol	-0.362616	0.169948	-0.265351	0.00462171
Creatine	-0.309099	0.147319	-0.226034	0.00562458
Xanthosine	0.256845	-0.120053	0.177433	0.0129633
Fumaric acid	0.395544	-0.181676	0.268805	0.012968
Dimethylamine	-0.326631	0.149754	-0.236581	0.0143374
U4.11	-0.336895	0.156857	-0.24538	0.014698
3-Hydroyisovaleric acid	-0.267453	0.127602	-0.19481	0.016123
L-Carnitine	0.400545	-0.185804	0.273044	0.0370288
U2.30	0.323355	-0.147624	0.220476	0.0393879
Glycine	0.269571	-0.127615	0.186852	0.0425223
cis-Aconitic acid	0.321337	-0.149803	0.220702	0.0796338
D-Galactose	-0.219542	0.103211	-0.158439	0.109707
Formic acid	-0.169418	0.0815696	-0.122566	0.115738
L-Glutamic acid	-0.17899	0.082358	-0.127823	0.128305
N-Acetyl-L-Aspartic acid	-0.277113	0.130221	-0.201128	0.137273
L-Valine	0.261425	-0.121651	0.180261	0.141287
L-Alanine	0.239834	-0.111645	0.165672	0.179568
3-Methyladipic acid	0.238783	-0.109963	0.164364	0.190297
L-Leucine	0.240705	-0.110736	0.165606	0.190297
Gluconic acid	0.250999	-0.116349	0.172987	0.200943
Sucrose	0.240964	-0.111988	0.166346	0.210664
4-DTEA	0.214528	-0.0976602	0.14739	0.221912
Ethanol	-0.0942318	0.0464021	-0.0681868	0.32074
U2.76	-0.136828	0.0600525	-0.0959419	0.32074
Succinic acid	-0.138083	0.0666759	-0.0996939	0.361877
L-Isoleucine	0.139741	-0.0628287	0.0962182	0.369416
Choline	-0.105986	0.0510537	-0.0762359	0.389735
Acetic acid	0.0976071	-0.0432846	0.0671588	0.453981
U2.86	0.117676	-0.0534554	0.0814471	0.481611
Pyruvic acid	0.0892568	-0.04137	0.0623305	0.552804
Trimethylamine	0.0390465	-0.0164391	0.0265835	0.79825
Acetone	0.0235618	-0.00878778	0.0155188	0.821334

## Sheet: Metabolites overlap
	LCMS				NMR
Variable	Prem	Term	logFC	FDR	Prem	Term	logFC	FDR
1-Methylhistidine	-0.577018	0.164341	-1.46085	0.0131383	-0.467044	0.21571	-0.344315	0.000650156			Overlap of metabolites with a significant change
3-Methyladipic acid	-0.19665	0.0596539	-0.399493	0.285823	0.238783	-0.109963	0.164364	0.190297
4-Hydroxyproline	0.582154	-0.167683	0.926685	0.0338385	1.05759	-0.495297	0.695984	4.03566e-13			logFC <0
Alpha-Lactose	-0.530671	0.156126	-1.30063	0.000792424	-0.76759	0.360011	-0.589864	4.35619e-11
Betaine	0.715704	-0.209822	1.11855	0.00738199	-0.683217	0.319998	-0.519059	7.41551e-07
Choline	-0.320506	0.0947572	-0.688078	0.0681407	-0.105986	0.0510537	-0.0762359	0.389735
cis-Aconitic acid	0.640645	-0.18419	1.00796	0.00498999	0.321337	-0.149803	0.220702	0.0796338
Citric acid	-0.260998	0.0759287	-0.541933	0.156228	-0.624921	0.293695	-0.471731	6.10231e-07
Creatine	-0.47053	0.141146	-1.10786	0.00913646	-0.309099	0.147319	-0.226034	0.00562458
Creatinine	-0.334068	0.0985333	-0.722132	0.0342019	-0.930879	0.43534	-0.731435	2.22243e-15
D-Glucose	0.542142	-0.156061	0.869725	0.0739841	0.549067	-0.255271	0.370776	0.00276311
D-Xylose	-0.116136	0.030828	-0.221907	0.643067	-0.377605	0.17832	-0.277379	0.00393807
Fumaric acid	0.424779	-0.121996	0.698439	0.122685	0.395544	-0.181676	0.268805	0.012968
Gluconic acid	0.0628898	-0.0165048	0.112002	0.876455	0.250999	-0.116349	0.172987	0.200943
Glycine	1.14258	-0.329918	1.67694	0.000215488	0.269571	-0.127615	0.186852	0.0425223
Hippuric acid	-0.541931	0.159154	-1.33943	2.735e-06	-0.749881	0.353289	-0.575576	7.21233e-16
Indoxyl-sulfate	0.732367	-0.209533	1.13197	0.00501811	0.471241	-0.216089	0.318338	0.00399605
L-Carnitine	0.449056	-0.131732	0.738901	0.0287439	0.400545	-0.185804	0.273044	0.0370288
L-Glutamic acid	0.425726	-0.12212	0.699601	0.197826	-0.17899	0.082358	-0.127823	0.128305			logFC >0
L-Glutamine	-0.523987	0.153158	-1.27652	0.00333183	1.05341	-0.492557	0.692919	1.164e-11
L-Histidine	0.0761244	-0.022012	0.137956	0.807192	-0.767086	0.363797	-0.591163	2.95497e-16
L-Isoleucine	0.740966	-0.214005	1.1473	0.0135462	0.139741	-0.0628287	0.0962182	0.369416
L-Leucine	0.0572577	-0.0147423	0.101754	0.870867	0.240705	-0.110736	0.165606	0.190297
L-Lysine	0.90039	-0.258812	1.35838	0.00444994	1.09019	-0.507369	0.714498	6.18712e-13
L-Tryptophan	0.243059	-0.0718836	0.421517	0.36381	0.53491	-0.245925	0.360106	0.000545445
L-Tyrosine	0.222753	-0.0641034	0.385712	0.371433	0.602897	-0.279754	0.40542	2.09639e-05
L-Valine	0.368016	-0.105965	0.613682	0.250316	0.261425	-0.121651	0.180261	0.141287
Methylguanidine	-0.35851	0.10676	-0.786843	0.0268382	-0.504237	0.236736	-0.375059	0.00445949
Myoinositol	0.538014	-0.156449	0.866521	0.00642432	0.700153	-0.328706	0.470046	8.82369e-08
N-Acetyl-L-Aspartic acid	-0.032523	0.0114366	-0.0641067	0.904073	-0.277113	0.130221	-0.201128	0.137273
Oxoglutaric acid	0.732558	-0.21111	1.13501	0.00384086	0.682965	-0.318664	0.457916	1.45876e-05
Phenylacetylglycine	0.790163	-0.226518	1.21065	0.0032503	0.697831	-0.322554	0.465822	6.65171e-06
Pyruvic acid	-0.00670908	0.00394302	-0.0153892	0.968227	0.0892568	-0.04137	0.0623305	0.552804
Succinic acid	0.355349	-0.101438	0.592975	0.142887	-0.138083	0.0666759	-0.0996939	0.361877
Sucrose	0.398801	-0.115115	0.660628	0.283727	0.240964	-0.111988	0.166346	0.210664
Taurine	-0.452879	0.133712	-1.05112	0.00423341	-0.662566	0.313775	-0.50355	4.31949e-07
Trimethylamine-N-oxide	0.039277	-0.00670627	0.0652879	0.876455	-0.666595	0.312817	-0.505622	6.82928e-07
Xanthosine	-0.950808	0.276857	-4.69804	1.03928e-08	0.256845	-0.120053	0.177433	0.0129633
